# Supplementary material for: Optimal Glomerular Filtration Rate Equations for Various Age Groups, Disease Conditions and Ethnicities in Asia: A Systematic Review
Source: J Clin Med. 2023 Feb 24;12(5):1822. doi: 10.3390/jcm12051822 (PMC10002889; doi:10.3390/jcm12051822)
Supplement: Supplementary file 1 [file jcm-12-01822-s001.zip]

Archive with 3 entries (3 files):
- PRISMA Checklist.pdf
- Supplementary Data Table S1.pdf
- Supplementary Data Table S2.pdf
